# Supplementary material for: MicroRNAs in the miR-17 and miR-15 families are downregulated in chronic kidney disease with hypertension
Source: PLoS One. 2017 Aug 3;12(8):e0176734. doi: 10.1371/journal.pone.0176734 (PMC5542606; doi:10.1371/journal.pone.0176734)
Supplement: S1 Table — Mapping statistics, Quality Control statistics from PicardTools modules, and ERCC statistics. (XLSX) [file pone.0176734.s004.xlsx]

## Sheet: Table S1
Table S1. mRNA Quality Control and Mapping Statistics
Status	Start Depth	Post QC Read Count	% uniquely mapped	Average mapped length	Mismatch rate per base %	% overall mapped	% Ribosomal Bases	% Coding Bases	% UTR Bases	% Intronic Bases	% Intergenic Bases	% mRNA Bases	% Usable Bases	% Correct Strand Reads	Median 5' Bias	Median 3' Bias	Median 5' to 3' Bias	ERCC Transcripts Detected	ERCC Spearman Corr	% ERCC Alignments
Case	44335030	44160204	92.69	199.94	0.22	97.42	2.346	28.6879	38.4008	25.7646	4.81	67.0887	66.6409	99.067	0.341488	0.577541	0.490141	88	0.97676	9.71832
Case	44205880	44019846	90	199.97	0.21	97.38	4.8024	30.9649	37.9631	21.7662	4.5222	68.928	68.5057	99.2005	0.343091	0.538395	0.53172	87	0.97827	8.98694
Case	42927459	42784589	93.66	200.18	0.18	97.39	1.2309	33.0991	39.3439	22.0346	4.2949	72.443	72.0514	99.2238	0.339433	0.62948	0.507017	89	0.977637	8.01488
Case	41906857	41465612	93.63	199.98	0.22	97.34	1.4314	31.5473	39.9087	22.8654	4.2534	71.456	70.9967	99.2251	0.31814	0.60265	0.500891	87	0.967643	9.71473
Case	39178915	39040883	88.04	200.22	0.2	97.48	7.2469	25.4615	35.9054	26.8414	4.5653	61.367	61.0317	99.1594	0.461802	0.556928	0.687469	91	0.976316	13.2512
Case	37710114	37136866	73.39	199.98	0.18	97.23	22.3392	19.9126	40.9001	13.2233	3.7281	60.8127	60.4506	99.4282	0.272879	0.550288	0.463935	88	0.969581	15.6144
Case	37600767	37340663	91.62	199.69	0.26	96.81	2.8749	28.5467	38.2257	26.337	4.0261	66.7724	66.2675	99.3059	0.330585	0.564722	0.511811	88	0.973062	15.9465
Case	35977215	35707108	91.2	200.13	0.2	97.35	3.7625	27.227	35.8907	28.5761	4.554	63.1178	62.7494	99.122	0.371433	0.561337	0.569011	89	0.973115	12.443
Case	34080164	33319239	79.31	199.88	0.21	96.85	15.7765	24.1424	33.7449	22.0953	4.3162	57.8873	57.4995	99.2289	0.315364	0.588778	0.499515	86	0.969983	11.6623
Case	33295342	33056778	90.5	200.17	0.21	97.09	4.0141	30.1868	40.0368	21.707	4.0657	70.2236	69.8608	99.337	0.328113	0.552098	0.522489	90	0.976879	16.7395
Case	32859278	32485850	86.64	199.63	0.21	96.04	7.5492	19.1151	35.0751	33.4984	4.796	54.1902	53.7823	99.0793	0.306607	0.585378	0.438231	84	0.965692	16.7988
Case	32280482	31787128	68.46	200.17	0.19	97.64	27.3941	18.9991	27.215	21.6563	4.8148	46.2141	45.9863	99.1072	0.289573	0.574702	0.468615	91	0.968536	8.00049
Case	19089032	18545896	85.23	199.77	0.26	95.7	8.6746	24.4589	39.9061	22.5279	4.4807	64.365	63.8894	99.1953	0.26938	0.510852	0.438103	83	0.968496	17.0689
Case	18683758	17925482	88.15	199.83	0.25	96.33	6.0702	25.0296	34.6282	29.2221	5.0814	59.6577	59.2433	99.0213	0.277497	0.518244	0.462816	81	0.960682	9.69125
Control	45101697	44824700	91.51	200.15	0.24	97.48	3.3849	29.7823	37.267	25.0497	4.5288	67.0493	66.6686	99.167	0.333788	0.559922	0.553685	89	0.975752	10.1292
Control	44935217	44619264	92.52	200.17	0.24	97.44	2.3145	31.0709	38.7783	23.6512	4.1935	69.8491	69.466	99.2416	0.342687	0.579624	0.548493	89	0.974298	11.6784
Control	39944001	39520635	75.5	199.57	0.19	96.64	19.7316	19.7833	26.7471	25.4708	8.3252	46.5304	46.2873	98.7328	0.342549	0.582735	0.532863	90	0.967723	7.08859
Control	38968454	38625713	93.2	200.32	0.21	97.32	2.1057	30.9244	44.2788	19.0095	3.6875	75.2032	74.8305	99.37	0.337064	0.597147	0.510045	88	0.973133	13.2722
Control	38127116	37726496	93	200.34	0.2	97.22	2.0332	26.636	45.3648	21.8141	4.1572	72.0008	71.6413	99.2347	0.350316	0.565155	0.541102	89	0.977532	19.9863
Control	36518039	35809844	81.56	199.64	0.21	96.58	13.7495	17.1603	41.3915	23.1565	4.6056	58.5518	58.1295	99.3435	0.169105	0.676995	0.225767	88	0.971482	17.7471
Control	36328308	35787550	89.84	200.15	0.22	96.95	5.0745	25.4405	37.7936	27.1901	4.5159	63.2341	62.8913	99.1513	0.321788	0.591743	0.529979	88	0.973916	13.7533
Control	35700207	35448376	87.92	200.21	0.22	97.16	7.2048	27.1749	36.3242	24.9672	4.3495	63.4991	63.1661	99.1803	0.325312	0.575988	0.523377	88	0.97144	11.9336
Control	35338214	34584977	89.17	200.09	0.22	97.27	5.7906	24.0325	38.961	26.2949	4.9393	62.9935	62.6465	99.1017	0.317638	0.542016	0.5183	91	0.970214	16.389
Control	35207740	34485207	86.2	199.92	0.21	96.81	8.8043	24.4239	39.4334	23.1007	4.2783	63.8573	63.421	99.2131	0.324609	0.557585	0.538336	89	0.971113	16.7414
Control	34918396	34609938	77.03	199.34	0.22	96.04	17.3291	21.3864	30.3697	23.8936	7.0964	51.7561	51.4177	98.9347	0.326204	0.577729	0.529737	87	0.969799	8.62116
Control	34216050	33908467	79.06	199.81	0.23	97.04	16.2629	19.0682	36.4068	23.9815	4.3409	55.475	55.1202	99.2779	0.305782	0.565008	0.496759	88	0.968753	16.0108
Control	33287201	32901013	92.55	199.97	0.23	97.31	2.2255	31.4727	37.2871	24.6986	4.3255	68.7598	68.3016	99.1921	0.324527	0.592959	0.503572	88	0.970982	7.94081
Control	30132253	29846407	87.64	200.04	0.22	97.25	7.1355	23.8691	39.3417	25.4948	4.1855	63.2108	62.834	99.1797	0.378536	0.571382	0.611152	87	0.973715	19.7822
Control	25284979	24862849	87.37	200.02	0.24	97.36	7.843	29.2209	29.3546	28.3144	5.298	58.5755	58.2178	98.9663	0.287045	0.593414	0.459613	46	0.934274	0.0326033
Status, case status; Start Depth, raw read count; Post QC Read Count, read count after Cutadapt trimming (Post QC Read Count); ERCC transcripts detected, the number of ERCC transcripts detected per sample (raw count>0 in the sample); ERCC Spearman Corr, the Spearman correlation for all transcripts with nonzero count between the log2-transformed concentration in the mix and the log2-transformed co…
