# Supplementary material for: MicroRNAs in the miR-17 and miR-15 families are downregulated in chronic kidney disease with hypertension
Source: PLoS One. 2017 Aug 3;12(8):e0176734. doi: 10.1371/journal.pone.0176734 (PMC5542606; doi:10.1371/journal.pone.0176734)
Supplement: S2 Table — Mapping and Quality Control filtering statistics. (XLSX) [file pone.0176734.s005.xlsx]

## Sheet: Table S2
Table S2. miRNA Quality Control and Mapping Statistics
Status	Start Depth	Post QC Read Count	Collapsed Count	Collapsed Filtered Count	% Min One Alignment
Case	10637699	10270780	91013	15426	41.7996
Case	10292798	9554724	117470	19886	46.9929
Case	9984958	9596470	96005	15297	46.5581
Case	9783685	9333746	101139	16161	47.9735
Case	9524060	9266275	124641	18392	42.4152
Case	8976096	8807680	98169	14234	43.0518
Case	8847423	8675726	97174	14574	41.6152
Case	8631331	8498617	99683	14731	44.5387
Case	8517855	8123336	90653	14355	48.5336
Case	7925591	7773750	92905	13836	44.3481
Case	7402878	7293971	84609	13438	50.5358
Case	7271239	7201957	77688	12605	48.211
Case	7149325	7051172	83611	13508	47.9938
Case	7029874	6949973	74337	12137	46.2388
Case	6248058	6104354	89449	14012	50.1071
Control	11465050	10955444	103860	17851	42.2329
Control	10372392	10015200	91492	15147	41.3085
Control	10251198	9783079	108256	18007	50.9635
Control	9838815	9369406	94612	15585	44.2028
Control	9632891	9437268	109240	16196	44.1405
Control	9535747	9344333	122571	18386	44.9092
Control	9217807	9061438	95784	14178	42.439
Control	9144834	8947327	102463	15160	43.8984
Control	9118628	8512230	101708	16796	47.8209
Control	7646398	7405498	101097	14478	45.096
Control	7196324	7112447	80559	13022	48.8788
Control	6815031	6721196	83120	13373	48.8447
Control	6485210	6414363	73921	11832	46.5771
Control	6351680	6281191	71547	11737	47.9083
Control	6197286	6117233	70634	11567	47.0303
Status, case status; Start Depth, raw read count; Post QC Read Count, read count after Cutadapt trimming; Collapsed Count, read count after collapsing identical reads, Collapsed Filtered Count, read count after retaining only those supported by a minimum of four reads; % Min One Alignment, the percentage of collapsed, filtered reads with at least one bowtie alignment
