# Supplementary material for: MicroRNAs in the miR-17 and miR-15 families are downregulated in chronic kidney disease with hypertension
Source: PLoS One. 2017 Aug 3;12(8):e0176734. doi: 10.1371/journal.pone.0176734 (PMC5542606; doi:10.1371/journal.pone.0176734)
Supplement: S3 Table — (XLSX) [file pone.0176734.s006.xlsx]

## Sheet: Table S3
Table S3. Top genes from differential expression analysis using DESeq2 (p<1x10-4)
Gene	Mean of normalized count	Log2 Fold Change	SE	p	BH p
NT5M	66.0407	-0.333495	0.0759913	1.14x10-5	0.165284
SH3BGRL2	308.818	-0.323538	0.0800426	5.30x10-5	0.264351
CACNA1F	20.8601	0.309723	0.0773219	6.19x10-5	0.264351
ST6GALNAC4	578.789	-0.310656	0.0783232	7.30x10-5	0.264351
SE, standard error; p, p-value; BH p, Benjamini-Hochberg adjusted p-value
