# Supplementary material for: MicroRNAs in the miR-17 and miR-15 families are downregulated in chronic kidney disease with hypertension
Source: PLoS One. 2017 Aug 3;12(8):e0176734. doi: 10.1371/journal.pone.0176734 (PMC5542606; doi:10.1371/journal.pone.0176734)
Supplement: S4 Table — (XLSX) [file pone.0176734.s007.xlsx]

## Sheet: Table S4
Table S4. Top transcripts from differential expression analysis using Ballgown (p<1x10-3)
Gene	Ensembl Transcript ID	Fold Change	Log2 Fold Change	p	BH p
PI4KA	ENST00000414196.3	0.499596	-1.00117	1.20x10-4	0.999477
TBC1D10B	ENST00000490703.1	1.4904	0.575704	1.73x10-4	0.999477
KDM1A	ENST00000465864.1	1.54166	0.624485	1.80x10-4	0.999477
KRT23	ENST00000584517.1	0.451387	-1.14756	2.09x10-4	0.999477
KLHDC4	ENST00000347925.5	1.72712	0.788371	2.46x10-4	0.999477
DOCK5	ENST00000487948.1	0.650133	-0.621194	3.56x10-4	0.999477
RALGPS2	ENST00000367635.3	2.131	1.09153	3.95x10-4	0.999477
CIZ1	ENST00000277465.4	4.25845	2.09033	3.98x10-4	0.999477
MGRN1	ENST00000588994.1	0.525424	-0.928446	4.75x10-4	0.999477
CATSPER2	ENST00000464721.1	0.730012	-0.454009	4.85x10-4	0.999477
DHPS	ENST00000593473.1	1.38118	0.465906	5.20x10-4	0.999477
ADCK4	ENST00000596455.1	1.97964	0.985235	5.60x10-4	0.999477
ERAP2	ENST00000515387.1	3.30834	1.72611	6.25x10-4	0.999477
RPSA	ENST00000475346.1	0.626346	-0.674967	6.40x10-4	0.999477
MPPE1	ENST00000589267.1	0.67032	-0.577079	6.87x10-4	0.999477
RAB24	ENST00000393611.2	1.84397	0.882815	7.06x10-4	0.999477
RBM14	ENST00000496694.1	0.778434	-0.361354	7.12x10-4	0.999477
POLR2K	ENST00000522439.1	1.31281	0.392663	7.49x10-4	0.999477
LIMK2	ENST00000462625.1	1.41895	0.504826	7.53x10-4	0.999477
MT1X	ENST00000394485.4	1.44729	0.533354	7.61x10-4	0.999477
MIR1199	ENST00000587086.1	0.688552	-0.538363	7.73x10-4	0.999477
CYSLTR1	ENST00000373304.3	0.410797	-1.2835	8.26x10-4	0.999477
RPGR	ENST00000494707.1	0.587529	-0.767267	8.54x10-4	0.999477
NFAT5	ENST00000562429.1	0.66246	-0.594094	8.92x10-4	0.999477
E2F5	ENST00000418930.2	0.674635	-0.56782	9.23x10-4	0.999477
USP33	ENST00000531637.1	0.663115	-0.592668	9.67x10-4	0.999477
p, p-value; BH p, Benjamini-Hochberg adjusted p-value
