# Supplementary material for: MicroRNAs in the miR-17 and miR-15 families are downregulated in chronic kidney disease with hypertension
Source: PLoS One. 2017 Aug 3;12(8):e0176734. doi: 10.1371/journal.pone.0176734 (PMC5542606; doi:10.1371/journal.pone.0176734)
Supplement: S5 Table — (XLSX) [file pone.0176734.s008.xlsx]

## Sheet: Table S5
Table S5. Association of miRNAs in the miR-17 and the miR-15 families with case status
Family	Clustera	miRNA	Mean of normalized count	Log2 Fold Change	SE	p	BH p
miR-15	miR-15	hsa-miR-15a-5p	430.524	-0.757917	0.226887	8.36x10-4	3.18x10-2
miR-15	miR-15	hsa-miR-15b-5p	215.315	-0.717368	0.186915	1.24x10-4	1.17x10-2
miR-15	miR-16	hsa-miR-16-2-3p	4334.11	-0.257335	0.222672	2.48x10-1	6.37x10-1
miR-15	miR-16	hsa-miR-16-5p	6983.54	-0.641619	0.174317	2.33x10-4	1.34x10-2
miR-17	miR-106a/363	hsa-miR-106a-5p	5.45891	-1.02866	0.277693	2.12x10-4	1.34x10-2
miR-17	miR-106a/363	hsa-miR-18b-3p	16.9501	0.162177	0.198724	4.14x10-1	7.61x10-1
miR-17	miR-106a/363	hsa-miR-19b-3p	1402.63	-0.0826516	0.11802	4.84x10-1	8.30x10-1
miR-17	miR-106a/363	hsa-miR-20b-5p	7.23211	-0.412651	0.255637	1.06x10-1	4.02x10-1
miR-17	miR-106a/363	hsa-miR-363-3p	2634.86	-0.0229989	0.151322	8.79x10-1	9.71x10-1
miR-17	miR-106b/25	hsa-miR-106b-3p	1425.98	-0.652949	0.17106	1.35x10-4	1.17x10-2
miR-17	miR-106b/25	hsa-miR-25-3p	44673.2	-0.108887	0.116741	3.51x10-1	7.22x10-1
miR-17	miR-106b/25	hsa-miR-25-5p	10.7217	-0.351857	0.211509	9.62x10-2	3.92x10-1
miR-17	miR-106b/25	hsa-miR-93-3p	762.843	0.0186645	0.092996	8.41x10-1	9.60x10-1
miR-17	miR-106b/25	hsa-miR-93-5p	3912.15	-0.480882	0.198475	1.54x10-2	1.13x10-1
miR-17	miR-17/92	hsa-miR-17-5p	71.9657	-0.771519	0.162132	1.95x10-6	6.76x10-4
miR-17	miR-17/92	hsa-miR-18a-3p	1152.02	-0.048652	0.112498	6.65x10-1	8.98x10-1
miR-17	miR-17/92	hsa-miR-19a-3p	15.1051	-0.417607	0.258705	1.06x10-1	4.02x10-1
miR-17	miR-17/92	hsa-miR-20a-5p	13.559	-0.70979	0.266487	7.73x10-3	9.58x10-2
miR-17	miR-17/92, miR-106a/363	hsa-miR-92a-3p	642745	-0.142779	0.0871498	1.01x10-1	3.95x10-1
miR-17	miR-17/92	hsa-miR-19b-3p	1402.63	-0.0826516	0.11802	4.84x10-1	8.30x10-1
SE, standard error; p, p-value; BH p, Benjamini-Hochberg adjusted p-value
a miRNA clusters are defined per miRBase
