# Supplementary material for: MicroRNAs in the miR-17 and miR-15 families are downregulated in chronic kidney disease with hypertension
Source: PLoS One. 2017 Aug 3;12(8):e0176734. doi: 10.1371/journal.pone.0176734 (PMC5542606; doi:10.1371/journal.pone.0176734)
Supplement: S6 Table — Three out of 14 differentially expressed miRNAs were not available in the database. (XLSX) [file pone.0176734.s009.xlsx]

## Sheet: Table S6
Table S6. Experimentally validated target genes for 11 differentially expressed miRNAs from miRTarBase
miRNAb	Number of Target Genes	Target Genesa
hsa-miR-15a-5p	76	BRCA1,MYB,CADM1,TMEM184B,APP,UCP2,BACE1,VEGFA,CCNE1,CCND1,CDC25A,CCND2,DMTF1,BCL2,WNT3A,TSPYL2,BMI1,CHUK,TP53,FGF7,CLCN3,CRKL,MN1,HMGA1,HMGA2,IFNG,PURA,RECK,AKT3,FOXO1,REPIN1,KLF4,YAP1,CARM1,SOX5,PHLPP1,HSPA1B,RET
hsa-miR-16-5p	104	BRCA1,BCL2,CCNE1,HMGA1,CCND1,CCNT2,VEGFA,CCND3,CDK6,CADM1,ACVR2A,WNT3A,TPPP3,CAPRIN1,PPM1D,BMI1,MYB,CHUK,TP53,ZYX,ARL2,NCOR2,AXIN2,KDR,FGFR1,HMGA2,PIM1,IFNG,PURA,UNG,PTGS2,AKT3,RECK,SOX6,IGF1R,RAF1,KRAS,SLC6A4,YAP1,SOX5,BIRC5,PRDM4,CDS2,MAP7,WEE1,CHEK1,RPS6KB1,HDGF,WNT4,RICTOR,MTOR,BDNF
hsa-miR-17-5p	134	RUNX1,MEF2D,BCL2,MAP3K12,APP,CDKN1A,VEGFA,BCL2L11,PKD2,PTPRO,MAPK9,ZNFX1,NABP1,GPR137B,PTEN,JAK1,NPAT,YES1,CCL1,DNAJC27,FBXO31,TNFSF12,TGFBR2,BMPR2,CCND1,MYC,E2F1,NCOA3,SMAD4,ICAM1,SELE,CCND2,E2F3,RB1,RBL1,RBL2,WEE1,RND3,SMURF1,TCF3,HSPB2,MMP2,HBP1,SIRPA,PHLPP1,TP53INP1,ITGB8,BMP2,SOCS6,LIMK1,UBE2C,KAT2B,TIMP3,ZBTB4,HIF1A,PDLIM7,STAT3,TCEAL1,NPAS3,MDM2,ETV1,EPAS1,LDLR,TBC1D2,DNMT1,CLU,ADAR
hsa-miR-106a-5p	56	RUNX1,APP,ARID4B,MYLIP,HIPK3,CDKN1A,VEGFA,RB1,E2F1,IL10,FAS,TGFBR2,CYP19A1,SIRPA,SLC2A3,BMP2,STAT3,CCND1,ATM,CASP7,BCL10,RUNX3,PTEN,TIMP2,MAPK9,LIMK1,FASTK,RBL2
hsa-miR-130a-3p	46	TAC1,ATXN1,CSF1,APP,MAFB,MEOX2,HOXA5,KLF4,HOXA10,PPARG,DICER1,ATG2B,ESR1,IFITM1,RUNX3,SMAD4,GJA1,TNF,XIAP,Acvr1,IL18,TGFB1,PPARA
hsa-miR-210-3p	94	FGFRL1,RAD52,MRE11A,XPA,EFNA3,NPTX1,TP53I11,HOXA1,PIM1,HOXA9,DDAH1,XIST,CPEB2,GPD1L,NCAM1,P4HB,PTPN1,BDNF,MNT,ISCU,AIFM3,CASP8AP2,VMP1,E2F3,TFRC,HSD17B1,NDUFA4,SDHD,STMN1,DIMT1,PTBP3,ALDH5A1,FOXN3,MCM3,IGFBP3,COL4A2,INPP5A,EHD2,SH3BGRL,PTPN2,LDHA,LDHB,HIF1A,FOXP3,HIF3A,KCMF1,BNIP3
hsa-miR-15b-5p	34	CCNE1,CCND1,VEGFA,BCL2,RECK,EIF4A1,AXIN2,IFNG,PURA,FOXO1,SMURF1,SMAD7,CRIM1,HNF1A,PPM1D,FUT2,KDR
hsa-miR-181a-5p	106	KAT2B,PLAG1,CDX2,GATA6,NLK,CDKN1B,PROX1,BCL2,ZNF763,DDIT4,ATM,HIPK2,BCL2L11,HRAS,RNF2,RALA,SIRT1,PRAP1,DUSP6,PTPN11,DUSP5,PTPN22,FOS,MTMR3,KLF6,MCL1,XIAP,GPR78,NOTCH1,PBX3,TIMP1,DDX3X,PGR,COL16A1,PPP3CA,ATG5,CD4,TGFBR1,TGFBRAP1,E2F5,RAP1B,KRAS,RGS5,IFNG,PRKCD,AHR,STAT3,WIF1,TWIST1,MAPK1,MAP2K1,ABCG2,TERT
hsa-miR-345-5p	6	CDKN1A,ABCC1,NTRK3
hsa-miR-1285-3p	4	TP53,TGM2
hsa-miR-142-3p	40	RAC1,ARNTL,PROM1,ROCK2,CCNT2,TAB2,HMGA1,PTPN23,EGR2,IL1A,LPP,TGFBR1,HOXA10,HOXA7,HOXA9,LRRC32,APC,ABCG2,LGR5,HSPA1B
a Based on miRTarBase annotation, these target genes were supported by strong evidence (reported assay, western blot, or qPCR).
b No target genes with strong evidence were found for hsa-miR-106b-3p, hsa-miR-29c-5p, and hsa-miR-339-3p.
