# Supplementary material for: MicroRNAs in the miR-17 and miR-15 families are downregulated in chronic kidney disease with hypertension
Source: PLoS One. 2017 Aug 3;12(8):e0176734. doi: 10.1371/journal.pone.0176734 (PMC5542606; doi:10.1371/journal.pone.0176734)
Supplement: S7 Table — (XLSX) [file pone.0176734.s010.xlsx]

## Sheet: Table S7
Table S7. Association between experimentally validated target genes of the significant miRNA and case status
Gene name	Ensembl gene ID	Mean of normalized counts	Log2 fold change	SE	p	Regulating miRNA that were significantly associated with case status
SLC6A4	ENSG00000108576.5	12.1225	-0.152957	0.0589026	0.0094101	hsa-miR-16-5p
CLU	ENSG00000120885.15	675.359	-0.18342	0.0751382	0.0146426	hsa-miR-17-5p
AHR	ENSG00000106546.8	567.444	0.170135	0.0720198	0.0181603	hsa-miR-181a-5p
XIAP	ENSG00000101966.8	2835.16	-0.113839	0.0490243	0.0202282	hsa-miR-130a-3p, hsa-miR-181a-5p
DMTF1	ENSG00000135164.14	732.882	-0.10657	0.045929	0.0203231	hsa-miR-15a-5p
TP53I11	ENSG00000175274.14	904.204	0.18277	0.0797062	0.0218453	hsa-miR-210-3p
KAT2B	ENSG00000114166.7	646.518	0.117714	0.0549416	0.0321504	hsa-miR-17-5p, hsa-miR-181a-5p
ICAM1	ENSG00000090339.4	749.131	0.137848	0.0651798	0.0344391	hsa-miR-17-5p
LIMK1	ENSG00000106683.10	401.612	0.136535	0.070127	0.0515389	hsa-miR-17-5p, hsa-miR-106a-5p
PTBP3	ENSG00000119314.11	2067.52	-0.0661408	0.0342179	0.0532446	hsa-miR-210-3p
P4HB	ENSG00000185624.10	2762.43	0.0878365	0.0457643	0.0549435	hsa-miR-210-3p
TGFBRAP1	ENSG00000135966.8	365.905	0.104907	0.0551931	0.0573384	hsa-miR-181a-5p
YES1	ENSG00000176105.9	64.474	-0.151685	0.0801969	0.0585703	hsa-miR-17-5p
FBXO31	ENSG00000103264.11	427.586	0.102085	0.0573032	0.0748315	hsa-miR-17-5p
AXIN2	ENSG00000168646.8	78.2516	0.139067	0.0802441	0.0830878	hsa-miR-16-5p, hsa-miR-15b-5p
RAP1B	ENSG00000127314.13	901.175	-0.0908695	0.0534464	0.0890931	hsa-miR-181a-5p
RNF2	ENSG00000121481.6	159.18	0.111104	0.0657899	0.0912627	hsa-miR-181a-5p
LDLR	ENSG00000130164.7	158.887	0.134739	0.0801405	0.0927078	hsa-miR-17-5p
SH3BGRL	ENSG00000131171.8	2390.88	-0.101826	0.0605764	0.0927735	hsa-miR-210-3p
PRKCD	ENSG00000163932.9	1642.37	0.0736655	0.0439413	0.0936495	hsa-miR-181a-5p
MYLIP	ENSG00000007944.10	810.691	-0.109294	0.0654064	0.0947215	hsa-miR-106a-5p
ROCK2	ENSG00000134318.9	551.082	-0.103467	0.0620163	0.0952397	hsa-miR-142-3p
HIPK2	ENSG00000064393.11	817.107	-0.124556	0.0750475	0.0969766	hsa-miR-181a-5p
MYB	ENSG00000118513.14	47.7617	-0.121564	0.0768161	0.113528	hsa-miR-15a-5p, hsa-miR-16-5p
RICTOR	ENSG00000164327.8	1470.27	0.10498	0.0663912	0.113826	hsa-miR-16-5p
CDKN1B	ENSG00000111276.6	1461.88	-0.0718518	0.0454419	0.113837	hsa-miR-181a-5p
VEGFA	ENSG00000112715.16	92.6659	0.124869	0.0797548	0.117429	hsa-miR-15a-5p, hsa-miR-16-5p, hsa-miR-17-5p, hsa-miR-106a-5p, hsa-miR-15b-5p
RBL1	ENSG00000080839.7	207.745	-0.113963	0.0747409	0.127314	hsa-miR-17-5p
TNF	ENSG00000232810.3	117.657	0.120805	0.0801807	0.131897	hsa-miR-130a-3p
SMURF1	ENSG00000198742.5	302.143	0.0915369	0.0612905	0.135308	hsa-miR-17-5p, hsa-miR-15b-5p
ACVR2A	ENSG00000121989.10	131.752	-0.115574	0.0778811	0.137814	hsa-miR-16-5p
PPP3CA	ENSG00000138814.12	858.316	-0.100733	0.0681359	0.139296	hsa-miR-181a-5p
PROM1	ENSG00000007062.7	2.94896	-0.0489851	0.0333617	0.142022	hsa-miR-142-3p
TAB2	ENSG00000055208.13	973.605	-0.0703301	0.0479254	0.142243	hsa-miR-142-3p
PPARG	ENSG00000132170.15	2.1134	-0.0435579	0.0297973	0.143794	hsa-miR-130a-3p
MAFB	ENSG00000204103.2	456.999	0.115495	0.0801158	0.149415	hsa-miR-130a-3p
UCP2	ENSG00000175567.4	5384.36	0.0879725	0.0628004	0.161266	hsa-miR-15a-5p
RB1	ENSG00000139687.9	324.728	0.0962743	0.0709049	0.174529	hsa-miR-17-5p, hsa-miR-106a-5p
CCNE1	ENSG00000105173.9	18.1691	-0.0992612	0.0734776	0.176726	hsa-miR-15a-5p, hsa-miR-16-5p, hsa-miR-15b-5p
MN1	ENSG00000169184.5	8.41793	0.0815049	0.0606493	0.17899	hsa-miR-15a-5p
TSPYL2	ENSG00000184205.10	654.757	0.0920105	0.0702842	0.190494	hsa-miR-15a-5p
TIMP3	ENSG00000100234.11	3.09146	-0.0447527	0.0347029	0.197191	hsa-miR-17-5p
TBC1D2	ENSG00000095383.15	246.01	0.0833786	0.0647097	0.197571	hsa-miR-17-5p
NLK	ENSG00000087095.8	227.756	-0.0783455	0.0612596	0.200929	hsa-miR-181a-5p
EHD2	ENSG00000024422.7	3.57579	-0.0574866	0.0451462	0.202896	hsa-miR-210-3p
MNT	ENSG00000070444.10	821.144	0.0651213	0.0513843	0.205034	hsa-miR-210-3p
TPPP3	ENSG00000159713.6	338.388	0.0997834	0.0790112	0.206625	hsa-miR-16-5p
CSF1	ENSG00000184371.9	194.024	0.0938198	0.0763322	0.219035	hsa-miR-130a-3p
NPTX1	ENSG00000171246.5	6.48784	-0.0663463	0.0542061	0.220966	hsa-miR-210-3p
PRDM4	ENSG00000110851.7	446.367	-0.0623897	0.0517448	0.227926	hsa-miR-16-5p
EGR2	ENSG00000122877.9	6.98141	-0.0582239	0.0500585	0.244782	hsa-miR-142-3p
RAC1	ENSG00000136238.13	4100.22	-0.0720816	0.0621731	0.246306	hsa-miR-142-3p
CCND3	ENSG00000112576.8	4617.94	-0.0738559	0.0637141	0.246385	hsa-miR-16-5p
TGFBR1	ENSG00000106799.8	645.044	0.0711348	0.0629401	0.258393	hsa-miR-181a-5p, hsa-miR-142-3p
SDHD	ENSG00000204370.4	680.247	-0.0603884	0.0537241	0.260994	hsa-miR-210-3p
RALA	ENSG00000006451.3	335.395	0.0636567	0.0571365	0.265229	hsa-miR-181a-5p
RPS6KB1	ENSG00000108443.9	297.336	-0.0674424	0.060661	0.266227	hsa-miR-16-5p
PPM1D	ENSG00000170836.7	199.87	-0.0804443	0.0727492	0.268824	hsa-miR-16-5p, hsa-miR-15b-5p
SIRPA	ENSG00000198053.7	2921.06	0.0672023	0.0608136	0.269136	hsa-miR-17-5p, hsa-miR-106a-5p
MAP7	ENSG00000135525.14	61.9868	-0.0810851	0.0734026	0.269306	hsa-miR-16-5p
PTPN1	ENSG00000196396.5	1410.98	0.0549149	0.0502354	0.274327	hsa-miR-210-3p
MCM3	ENSG00000112118.13	422.358	0.0686724	0.0633509	0.278364	hsa-miR-210-3p
RGS5	ENSG00000143248.8	10.5185	0.0730027	0.0678804	0.282169	hsa-miR-181a-5p
CD4	ENSG00000010610.5	4121.89	0.0686477	0.0649856	0.290807	hsa-miR-181a-5p
PTPN23	ENSG00000076201.10	556.818	0.0642247	0.0610646	0.292913	hsa-miR-142-3p
HDGF	ENSG00000143321.14	5381.69	-0.0759663	0.0726391	0.295651	hsa-miR-16-5p
BMP2	ENSG00000125845.6	4.90035	-0.0485999	0.0475683	0.30693	hsa-miR-17-5p, hsa-miR-106a-5p
CCNT2	ENSG00000082258.8	555.032	-0.0673565	0.0667148	0.312678	hsa-miR-16-5p, hsa-miR-142-3p
CHEK1	ENSG00000149554.8	16.1288	-0.0767699	0.0761053	0.313103	hsa-miR-16-5p
CPEB2	ENSG00000137449.11	150.767	-0.0803463	0.080191	0.316374	hsa-miR-210-3p
DUSP5	ENSG00000138166.5	242.676	0.0797878	0.0796338	0.316375	hsa-miR-181a-5p
GATA6	ENSG00000141448.4	4.70974	-0.0398082	0.0399459	0.318982	hsa-miR-181a-5p
ATG5	ENSG00000057663.8	124.753	0.0699659	0.0715207	0.327946	hsa-miR-181a-5p
KLF6	ENSG00000067082.10	8728.49	0.0602568	0.0619614	0.330807	hsa-miR-181a-5p
GPD1L	ENSG00000152642.6	274.802	-0.0637988	0.0667091	0.338884	hsa-miR-210-3p
DNMT1	ENSG00000130816.10	637.139	0.0572469	0.0602166	0.341766	hsa-miR-17-5p
PPARA	ENSG00000186951.12	304.947	-0.066879	0.0712998	0.348246	hsa-miR-130a-3p
AKT3	ENSG00000117020.12	273.196	0.0638597	0.0681183	0.34851	hsa-miR-15a-5p, hsa-miR-16-5p
HRAS	ENSG00000174775.12	139.711	0.0711338	0.0759857	0.349197	hsa-miR-181a-5p
KLF4	ENSG00000136826.10	281.758	0.0750139	0.080146	0.349291	hsa-miR-15a-5p, hsa-miR-130a-3p
RAD52	ENSG00000002016.12	132.755	0.0679285	0.072765	0.350545	hsa-miR-210-3p
ESR1	ENSG00000091831.17	14.863	-0.0644116	0.0691755	0.351785	hsa-miR-130a-3p
XPA	ENSG00000136936.6	105.001	-0.0695611	0.0775062	0.369458	hsa-miR-210-3p
CDKN1A	ENSG00000124762.9	491.96	-0.0698336	0.0782832	0.372359	hsa-miR-17-5p, hsa-miR-106a-5p, hsa-miR-345-5p
CAPRIN1	ENSG00000135387.15	1198.4	0.0393663	0.0443062	0.374269	hsa-miR-16-5p
SOX6	ENSG00000110693.11	55.7574	-0.0639964	0.07214	0.375017	hsa-miR-16-5p
TP53	ENSG00000141510.11	1026.47	0.0467257	0.0530442	0.378381	hsa-miR-15a-5p, hsa-miR-16-5p, hsa-miR-1285-3p
TGM2	ENSG00000198959.7	108.129	-0.0590967	0.068219	0.386337	hsa-miR-1285-3p
FOXP3	ENSG00000049768.10	112.784	0.0666238	0.0787575	0.397588	hsa-miR-210-3p
HIPK3	ENSG00000110422.7	1190.12	0.0582658	0.0693745	0.40098	hsa-miR-106a-5p
RET	ENSG00000165731.13	9.06378	0.0460622	0.0549483	0.401872	hsa-miR-15a-5p
RUNX3	ENSG00000020633.14	3758.41	0.0603762	0.0734077	0.410805	hsa-miR-106a-5p, hsa-miR-130a-3p
ZNFX1	ENSG00000124201.10	3045.56	0.0501197	0.0610871	0.411952	hsa-miR-17-5p
ADAR	ENSG00000160710.11	10336.3	0.052425	0.0640946	0.413397	hsa-miR-17-5p
FOXN3	ENSG00000053254.11	2213.09	-0.0486982	0.0599514	0.416623	hsa-miR-210-3p
DDX3X	ENSG00000215301.5	3598.24	0.0436531	0.0540747	0.419508	hsa-miR-181a-5p
ALDH5A1	ENSG00000112294.8	209.175	0.0646364	0.0801931	0.420238	hsa-miR-210-3p
IFNG	ENSG00000111537.4	7.06283	-0.0434062	0.0543063	0.424125	hsa-miR-15a-5p, hsa-miR-16-5p, hsa-miR-15b-5p, hsa-miR-181a-5p
NCOA3	ENSG00000124151.14	1790.94	-0.0447338	0.057189	0.434092	hsa-miR-17-5p
UNG	ENSG00000076248.6	200.313	-0.0562185	0.0719285	0.434457	hsa-miR-16-5p
HBP1	ENSG00000105856.9	1373.01	0.0430368	0.0555685	0.438646	hsa-miR-17-5p
PBX3	ENSG00000167081.12	167.577	0.0561748	0.07281	0.440395	hsa-miR-181a-5p
RUNX1	ENSG00000159216.14	915.363	0.0502679	0.0652317	0.440941	hsa-miR-17-5p, hsa-miR-106a-5p
SMAD4	ENSG00000141646.9	895.238	0.0333445	0.0439624	0.448164	hsa-miR-17-5p, hsa-miR-130a-3p
PDLIM7	ENSG00000196923.9	1160.74	-0.0569195	0.0751912	0.449051	hsa-miR-17-5p
FAS	ENSG00000026103.15	364.996	0.0568537	0.0755228	0.451569	hsa-miR-106a-5p
EFNA3	ENSG00000143590.9	18.3689	-0.0561974	0.0747309	0.452053	hsa-miR-210-3p
NDUFA4	ENSG00000189043.5	68.9896	0.0601282	0.0802434	0.453663	hsa-miR-210-3p
MAPK9	ENSG00000050748.13	240.221	-0.0478526	0.0640442	0.454955	hsa-miR-17-5p, hsa-miR-106a-5p
HMGA1	ENSG00000137309.15	1093.14	0.0485333	0.065274	0.45716	hsa-miR-15a-5p, hsa-miR-16-5p, hsa-miR-142-3p
MAP3K12	ENSG00000139625.8	318.194	0.0464893	0.0626039	0.457727	hsa-miR-17-5p
HOXA5	ENSG00000106004.4	1.1968	-0.0199915	0.0273266	0.464427	hsa-miR-130a-3p
CDS2	ENSG00000101290.9	1835.4	0.0412943	0.0571218	0.469731	hsa-miR-16-5p
REPIN1	ENSG00000214022.7	943.992	-0.0391891	0.0551442	0.477291	hsa-miR-15a-5p
BRCA1	ENSG00000012048.15	164.727	-0.0522603	0.0740299	0.480228	hsa-miR-15a-5p, hsa-miR-16-5p
MAP2K1	ENSG00000169032.5	442.252	-0.0444127	0.0652522	0.496105	hsa-miR-181a-5p
KRAS	ENSG00000133703.7	790.228	-0.0399652	0.058881	0.4973	hsa-miR-16-5p, hsa-miR-181a-5p
BACE1	ENSG00000186318.12	76.8971	0.0519039	0.0768566	0.499464	hsa-miR-15a-5p
ARID4B	ENSG00000054267.16	1844.69	0.0393869	0.05875	0.502593	hsa-miR-106a-5p
DNAJC27	ENSG00000115137.7	135.079	0.0495063	0.0743683	0.505609	hsa-miR-17-5p
KCMF1	ENSG00000176407.13	589.881	0.0343307	0.0522078	0.51081	hsa-miR-210-3p
BCL2	ENSG00000171791.10	923.892	0.0469949	0.071607	0.511638	hsa-miR-15a-5p, hsa-miR-16-5p, hsa-miR-17-5p, hsa-miR-15b-5p, hsa-miR-181a-5p
NOTCH1	ENSG00000148400.9	1351.72	0.0455875	0.0697256	0.513233	hsa-miR-181a-5p
PHLPP1	ENSG00000081913.9	116.365	-0.0509953	0.0788725	0.517921	hsa-miR-15a-5p, hsa-miR-17-5p
PURA	ENSG00000185129.4	427.914	0.0472766	0.073427	0.519667	hsa-miR-15a-5p, hsa-miR-16-5p, hsa-miR-15b-5p
RAF1	ENSG00000132155.7	4994.45	0.038403	0.0617031	0.533689	hsa-miR-16-5p
E2F5	ENSG00000133740.6	104.167	0.0484104	0.0780098	0.534884	hsa-miR-181a-5p
TCF3	ENSG00000071564.10	635.805	0.0424702	0.068553	0.535571	hsa-miR-17-5p
ATM	ENSG00000149311.13	3156.85	-0.0334043	0.0548307	0.542374	hsa-miR-106a-5p, hsa-miR-181a-5p
CLCN3	ENSG00000109572.9	342.233	0.0357898	0.059469	0.547291	hsa-miR-15a-5p
TFRC	ENSG00000072274.8	469.3	-0.0350284	0.0583432	0.548249	hsa-miR-210-3p
BCL10	ENSG00000142867.8	478.992	-0.0402395	0.067103	0.548728	hsa-miR-106a-5p
IGFBP3	ENSG00000146674.10	121.79	-0.0472235	0.0790696	0.550347	hsa-miR-210-3p
CRIM1	ENSG00000150938.5	36.3922	-0.0437978	0.0736251	0.551927	hsa-miR-15b-5p
ATXN1	ENSG00000124788.13	1017	-0.0330746	0.055807	0.553409	hsa-miR-130a-3p
TIMP1	ENSG00000102265.7	1228.69	-0.0452518	0.0767539	0.555479	hsa-miR-181a-5p
TCEAL1	ENSG00000172465.9	32.7908	0.0470234	0.0800175	0.556758	hsa-miR-17-5p
RECK	ENSG00000122707.7	115.403	-0.0458815	0.0781897	0.55734	hsa-miR-15a-5p, hsa-miR-16-5p, hsa-miR-15b-5p
CARM1	ENSG00000142453.7	774.449	-0.0463197	0.0793165	0.55923	hsa-miR-15a-5p
WEE1	ENSG00000166483.6	114.796	0.0460846	0.0802151	0.565621	hsa-miR-16-5p, hsa-miR-17-5p
MTOR	ENSG00000198793.8	520.043	0.0293923	0.0529443	0.578788	hsa-miR-16-5p
ABCG2	ENSG00000118777.6	6.07116	-0.0260592	0.0473945	0.582432	hsa-miR-181a-5p, hsa-miR-142-3p
ARNTL	ENSG00000133794.13	378.737	-0.0383646	0.070519	0.586419	hsa-miR-142-3p
DICER1	ENSG00000100697.10	1454.25	0.0260752	0.0480054	0.587011	hsa-miR-130a-3p
ARL2	ENSG00000213465.3	109.415	-0.0429771	0.0791507	0.587145	hsa-miR-16-5p
CDC25A	ENSG00000164045.7	7.51042	0.0278265	0.0530329	0.59979	hsa-miR-15a-5p
PTPN22	ENSG00000134242.11	652.866	0.0359465	0.0726098	0.620555	hsa-miR-181a-5p
HSPA1B	ENSG00000204388.5	160.121	-0.0386361	0.0782237	0.621365	hsa-miR-15a-5p, hsa-miR-142-3p
APC	ENSG00000134982.12	1000.69	-0.0360899	0.075061	0.630653	hsa-miR-142-3p
TGFBR2	ENSG00000163513.13	3049.52	-0.0235967	0.0498592	0.636022	hsa-miR-17-5p, hsa-miR-106a-5p
TGFB1	ENSG00000105329.5	1309.63	0.0308199	0.0652668	0.636774	hsa-miR-130a-3p
TP53INP1	ENSG00000164938.9	1317.11	0.0308041	0.0656577	0.638954	hsa-miR-17-5p
HOXA1	ENSG00000105991.7	21.4855	0.0300373	0.0649418	0.643704	hsa-miR-210-3p
FOXO1	ENSG00000150907.6	609.675	0.0314904	0.0699211	0.652443	hsa-miR-15a-5p, hsa-miR-15b-5p
IL10	ENSG00000136634.5	3.24127	0.0157193	0.0352186	0.655354	hsa-miR-106a-5p
MEF2D	ENSG00000116604.13	1032.74	-0.0171056	0.038328	0.655384	hsa-miR-17-5p
DIMT1	ENSG00000086189.5	109.977	-0.0339551	0.0769331	0.658953	hsa-miR-210-3p
FOS	ENSG00000170345.5	687.092	0.0297202	0.0678622	0.661423	hsa-miR-181a-5p
INPP5A	ENSG00000068383.14	299.204	-0.026269	0.0605547	0.664429	hsa-miR-210-3p
ZBTB4	ENSG00000174282.7	1428.41	0.0223609	0.0522713	0.668807	hsa-miR-17-5p
ITGB8	ENSG00000105855.5	9.86844	-0.0197238	0.0464344	0.671007	hsa-miR-17-5p
DDIT4	ENSG00000168209.4	383.849	-0.0321179	0.0787954	0.683559	hsa-miR-181a-5p
MAPK1	ENSG00000100030.10	3252.46	0.0212079	0.0525507	0.686529	hsa-miR-181a-5p
BCL2L11	ENSG00000153094.17	861.334	-0.0287714	0.0728107	0.69273	hsa-miR-17-5p, hsa-miR-181a-5p
MDM2	ENSG00000135679.17	1284.27	-0.023995	0.0612192	0.695094	hsa-miR-17-5p
CDK6	ENSG00000105810.5	418.538	-0.0272551	0.0700477	0.697207	hsa-miR-16-5p
ETV1	ENSG00000006468.9	2.64192	-0.014327	0.036843	0.697376	hsa-miR-17-5p
BIRC5	ENSG00000089685.10	25.7976	-0.0268839	0.0691926	0.697619	hsa-miR-16-5p
IFITM1	ENSG00000185885.11	5262.55	0.0302266	0.0785971	0.700551	hsa-miR-130a-3p
DDAH1	ENSG00000153904.14	1.91295	-0.0106099	0.0276284	0.700962	hsa-miR-210-3p
HSD17B1	ENSG00000108786.6	9.73679	0.0258969	0.0688028	0.706625	hsa-miR-210-3p
BNIP3	ENSG00000176171.7	85.2497	-0.0290637	0.0774631	0.707516	hsa-miR-210-3p
HOXA10	ENSG00000253293.3	6.27789	-0.0190914	0.0514752	0.710724	hsa-miR-130a-3p, hsa-miR-142-3p
ZYX	ENSG00000159840.11	9569.28	-0.0243597	0.0657676	0.711092	hsa-miR-16-5p
SOX5	ENSG00000134532.11	4.77663	-0.0151023	0.0418339	0.718095	hsa-miR-15a-5p, hsa-miR-16-5p
TMEM184B	ENSG00000198792.8	524.639	0.0227218	0.0634403	0.720224	hsa-miR-15a-5p
ISCU	ENSG00000136003.11	779.89	-0.0250011	0.0719521	0.72824	hsa-miR-210-3p
MYC	ENSG00000136997.10	589.004	-0.0244829	0.0713275	0.731414	hsa-miR-17-5p
BMPR2	ENSG00000204217.8	280.037	0.0249505	0.073644	0.734762	hsa-miR-17-5p
PROX1	ENSG00000117707.11	2.11927	0.00809035	0.0247179	0.743436	hsa-miR-181a-5p
AIFM3	ENSG00000183773.11	52.0964	-0.0238851	0.0753533	0.751263	hsa-miR-210-3p
ZNF763	ENSG00000267179.1	4.29401	-0.0133452	0.0433772	0.758345	hsa-miR-181a-5p
JAK1	ENSG00000162434.7	4776.02	-0.0137873	0.0466419	0.767536	hsa-miR-17-5p
MTMR3	ENSG00000100330.11	2396.39	-0.0122571	0.0442708	0.781882	hsa-miR-181a-5p
FASTK	ENSG00000164896.15	874.701	0.0156041	0.0568716	0.783797	hsa-miR-106a-5p
CCND2	ENSG00000118971.3	2358.69	0.0149849	0.0558589	0.788497	hsa-miR-15a-5p, hsa-miR-17-5p
FGFRL1	ENSG00000127418.10	113.501	0.0211313	0.0790398	0.7892	hsa-miR-210-3p
CADM1	ENSG00000182985.12	27.1766	0.0188809	0.0716404	0.792126	hsa-miR-15a-5p, hsa-miR-16-5p
CRKL	ENSG00000099942.8	1334.51	0.0128916	0.0518799	0.803755	hsa-miR-15a-5p
LDHB	ENSG00000111716.8	725.315	0.0178961	0.0728325	0.805902	hsa-miR-210-3p
LRRC32	ENSG00000137507.7	11.1438	-0.0157151	0.0657394	0.811066	hsa-miR-142-3p
SLC2A3	ENSG00000059804.11	3856.01	0.0175281	0.0741358	0.813097	hsa-miR-106a-5p
APP	ENSG00000142192.16	395.176	0.017643	0.0747654	0.813449	hsa-miR-15a-5p, hsa-miR-17-5p, hsa-miR-106a-5p, hsa-miR-130a-3p
PIM1	ENSG00000137193.9	4229.16	-0.0154402	0.0673104	0.818567	hsa-miR-16-5p, hsa-miR-210-3p
MCL1	ENSG00000143384.8	18419.2	0.0126832	0.0566775	0.82293	hsa-miR-181a-5p
STAT3	ENSG00000168610.10	5260.34	-0.00980844	0.0446293	0.826046	hsa-miR-17-5p, hsa-miR-106a-5p, hsa-miR-181a-5p
FGFR1	ENSG00000077782.15	78.6703	0.0170419	0.078234	0.82756	hsa-miR-16-5p
PLAG1	ENSG00000181690.3	47.5785	0.0168442	0.0779957	0.829016	hsa-miR-181a-5p
NCAM1	ENSG00000149294.12	199.989	0.016761	0.0801335	0.83432	hsa-miR-210-3p
TNFSF12	ENSG00000239697.6	180.342	0.0161865	0.0779474	0.835495	hsa-miR-17-5p
SOCS6	ENSG00000170677.5	31.4887	0.0145185	0.0749087	0.84632	hsa-miR-17-5p
BMI1	ENSG00000168283.9	194.418	0.0151424	0.0798632	0.849619	hsa-miR-15a-5p, hsa-miR-16-5p
ATG2B	ENSG00000066739.7	454.23	-0.00928476	0.0524588	0.859515	hsa-miR-130a-3p
TERT	ENSG00000164362.14	1.53145	-0.00483756	0.0274194	0.859957	hsa-miR-181a-5p
RBL2	ENSG00000103479.10	2548.84	0.0102063	0.060929	0.866968	hsa-miR-17-5p, hsa-miR-106a-5p
EPAS1	ENSG00000116016.9	30.3519	0.0117955	0.0716235	0.86919	hsa-miR-17-5p
E2F1	ENSG00000101412.9	68.9533	0.0126882	0.080073	0.874096	hsa-miR-17-5p, hsa-miR-106a-5p
PTGS2	ENSG00000073756.7	182.006	0.0122169	0.079453	0.877797	hsa-miR-16-5p
PTPN11	ENSG00000179295.11	411.703	0.00726341	0.0531033	0.891206	hsa-miR-181a-5p
PTEN	ENSG00000171862.5	2615.34	-0.00765167	0.0572906	0.893751	hsa-miR-17-5p, hsa-miR-106a-5p
LPP	ENSG00000145012.8	2285.97	0.00782996	0.0612117	0.898215	hsa-miR-142-3p
EIF4A1	ENSG00000161960.10	7870.05	-0.00660099	0.0524223	0.899796	hsa-miR-15b-5p
IL18	ENSG00000150782.7	91.0879	0.00958873	0.0769377	0.900817	hsa-miR-130a-3p
PKD2	ENSG00000118762.3	155.51	-0.00944213	0.0768348	0.902195	hsa-miR-17-5p
NABP1	ENSG00000173559.8	3521.5	0.00858198	0.0780963	0.912497	hsa-miR-17-5p
CHUK	ENSG00000213341.6	269.969	-0.00604805	0.0580666	0.917045	hsa-miR-15a-5p, hsa-miR-16-5p
YAP1	ENSG00000137693.9	2.03602	-0.00270227	0.0266335	0.919184	hsa-miR-15a-5p, hsa-miR-16-5p
MRE11A	ENSG00000020922.8	67.4935	-0.00773519	0.0768596	0.919836	hsa-miR-210-3p
LDHA	ENSG00000134333.9	1871.34	0.00609692	0.0618536	0.92148	hsa-miR-210-3p
TIMP2	ENSG00000035862.8	2215.04	0.00617506	0.0638374	0.92294	hsa-miR-106a-5p
DUSP6	ENSG00000139318.7	1869.91	0.00688564	0.0715933	0.92338	hsa-miR-181a-5p
PTPN2	ENSG00000175354.14	524.454	-0.00519098	0.0542653	0.923791	hsa-miR-210-3p
NPAT	ENSG00000149308.12	542.494	0.00615343	0.065104	0.924699	hsa-miR-17-5p
NCOR2	ENSG00000196498.9	606.139	-0.00508157	0.0588765	0.931221	hsa-miR-16-5p
UBE2C	ENSG00000175063.12	21.3668	0.00595154	0.0702018	0.932438	hsa-miR-17-5p
SIRT1	ENSG00000096717.7	312.446	0.00547973	0.067545	0.935341	hsa-miR-181a-5p
HIF1A	ENSG00000100644.12	865.306	0.00497865	0.0617641	0.935754	hsa-miR-17-5p, hsa-miR-210-3p
ABCC1	ENSG00000103222.14	535.478	0.00508143	0.0671735	0.9397	hsa-miR-345-5p
VMP1	ENSG00000062716.6	5114.53	0.00426106	0.062123	0.945315	hsa-miR-210-3p
SMAD7	ENSG00000101665.4	133.001	0.00517234	0.0787901	0.947659	hsa-miR-15b-5p
ZNF763	ENSG00000197054.7	55.0735	-0.00512915	0.0802095	0.949012	hsa-miR-181a-5p
CCND1	ENSG00000110092.3	13.519	0.00421494	0.0710751	0.952711	hsa-miR-15a-5p, hsa-miR-16-5p, hsa-miR-17-5p, hsa-miR-106a-5p, hsa-miR-15b-5p
PTPRO	ENSG00000151490.9	39.1137	-0.00432425	0.0783518	0.955987	hsa-miR-17-5p
HOXA9	ENSG00000078399.11	4.00675	-0.00203624	0.0372607	0.956419	hsa-miR-210-3p, hsa-miR-142-3p
GPR137B	ENSG00000077585.9	106.021	0.00336076	0.0793684	0.966225	hsa-miR-17-5p
STMN1	ENSG00000117632.16	412.218	0.00283739	0.0704969	0.967895	hsa-miR-210-3p
IGF1R	ENSG00000140443.9	870.372	0.00287216	0.0780901	0.97066	hsa-miR-16-5p
CASP7	ENSG00000165806.15	218.582	0.00186401	0.0682006	0.978196	hsa-miR-106a-5p
E2F3	ENSG00000112242.10	231.037	0.00163233	0.0773129	0.983155	hsa-miR-17-5p, hsa-miR-210-3p
SE, standard error; p, p-value
