# Supplementary material for: MicroRNAs in the miR-17 and miR-15 families are downregulated in chronic kidney disease with hypertension
Source: PLoS One. 2017 Aug 3;12(8):e0176734. doi: 10.1371/journal.pone.0176734 (PMC5542606; doi:10.1371/journal.pone.0176734)
Supplement: S8 Table — (XLSX) [file pone.0176734.s011.xlsx]

## Sheet: Table S8
Table S8. mRNA in each module from weighted gene co-expression network analysis
Module	Ensembl ID	Gene Name
blue	ENSG00000160710.11	ADAR
blue	ENSG00000221963.5	APOL6
blue	ENSG00000168062.5	BATF2
blue	ENSG00000134326.7	CMPK2
blue	ENSG00000137200.8	CMTR1
blue	ENSG00000137628.12	DDX60
blue	ENSG00000181381.9	DDX60L
blue	ENSG00000108771.8	DHX58
blue	ENSG00000163840.5	DTX3L
blue	ENSG00000055332.12	EIF2AK2
blue	ENSG00000133106.10	EPSTI1
blue	ENSG00000117228.9	GBP1
blue	ENSG00000162654.8	GBP4
blue	ENSG00000154451.10	GBP5
blue	ENSG00000130589.12	HELZ2
blue	ENSG00000138646.4	HERC5
blue	ENSG00000138642.10	HERC6
blue	ENSG00000068079.3	IFI35
blue	ENSG00000137965.6	IFI44
blue	ENSG00000137959.11	IFI44L
blue	ENSG00000115267.5	IFIH1
blue	ENSG00000185745.8	IFIT1
blue	ENSG00000119922.7	IFIT2
blue	ENSG00000119917.9	IFIT3
blue	ENSG00000152778.7	IFIT5
blue	ENSG00000078081.3	LAMP3
blue	ENSG00000002549.8	LAP3
blue	ENSG00000155363.14	MOV10
blue	ENSG00000183486.8	MX2
blue	ENSG00000113580.10	NR3C1
blue	ENSG00000111331.8	OAS3
blue	ENSG00000059378.8	PARP12
blue	ENSG00000173193.9	PARP14
blue	ENSG00000138496.12	PARP9
blue	ENSG00000140464.15	PML
blue	ENSG00000173821.15	RNF213
blue	ENSG00000134321.7	RSAD2
blue	ENSG00000177409.7	SAMD9L
blue	ENSG00000149131.11	SERPING1
blue	ENSG00000115415.14	STAT1
blue	ENSG00000170581.9	STAT2
blue	ENSG00000168394.9	TAP1
blue	ENSG00000146859.6	TMEM140
blue	ENSG00000132109.8	TRIM21
blue	ENSG00000132274.11	TRIM22
blue	ENSG00000132256.14	TRIM5
blue	ENSG00000185880.8	TRIM69
blue	ENSG00000156587.11	UBE2L6
blue	ENSG00000132530.12	XAF1
blue	ENSG00000124256.10	ZBP1
blue	ENSG00000141664.5	ZCCHC2
brown	ENSG00000108846.11	ABCC3
brown	ENSG00000173210.15	ABLIM3
brown	ENSG00000111644.3	ACRBP
brown	ENSG00000204420.4	C6orf25
brown	ENSG00000180354.11	C7orf41
brown	ENSG00000120885.15	CLU
brown	ENSG00000166091.15	CMTM5
brown	ENSG00000144677.10	CTDSPL
brown	ENSG00000085733.11	CTTN
brown	ENSG00000163735.6	CXCL5
brown	ENSG00000149564.7	ESAM
brown	ENSG00000124491.11	F13A1
brown	ENSG00000128266.7	GNAZ
brown	ENSG00000127920.5	GNG11
brown	ENSG00000088053.7	GP6
brown	ENSG00000005961.13	ITGA2B
brown	ENSG00000259207.3	ITGB3
brown	ENSG00000082781.7	ITGB5
brown	ENSG00000169756.12	LIMS1
brown	ENSG00000198948.7	MFAP3L
brown	ENSG00000101335.5	MYL9
brown	ENSG00000154146.8	NRGN
brown	ENSG00000140479.12	PCSK6
brown	ENSG00000163737.3	PF4
brown	ENSG00000101856.8	PGRMC1
brown	ENSG00000163736.3	PPBP
brown	ENSG00000005249.8	PRKAR2B
brown	ENSG00000095303.10	PTGS1
brown	ENSG00000168497.4	SDPR
brown	ENSG00000198478.6	SH3BGRL2
brown	ENSG00000113140.6	SPARC
brown	ENSG00000161911.7	TREML1
brown	ENSG00000101162.3	TUBB1
brown	ENSG00000035403.12	VCL
brown	ENSG00000147394.14	ZNF185
turquoise	ENSG00000144218.14	AFF3
turquoise	ENSG00000157500.6	APPL1
turquoise	ENSG00000140750.12	ARHGAP17
turquoise	ENSG00000153064.7	BANK1
turquoise	ENSG00000119866.16	BCL11A
turquoise	ENSG00000136573.8	BLK
turquoise	ENSG00000095585.12	BLNK
turquoise	ENSG00000186265.5	BTLA
turquoise	ENSG00000154102.6	C16orf74
turquoise	ENSG00000163249.5	CCNYL1
turquoise	ENSG00000134061.4	CD180
turquoise	ENSG00000177455.7	CD19
turquoise	ENSG00000091972.14	CD200
turquoise	ENSG00000012124.10	CD22
turquoise	ENSG00000101017.9	CD40
turquoise	ENSG00000137101.8	CD72
turquoise	ENSG00000019582.10	CD74
turquoise	ENSG00000105369.5	CD79A
turquoise	ENSG00000007312.8	CD79B
turquoise	ENSG00000164649.15	CDCA7L
turquoise	ENSG00000187912.7	CLEC17A
turquoise	ENSG00000188822.6	CNR2
turquoise	ENSG00000082438.11	COBLL1
turquoise	ENSG00000160683.4	CXCR5
turquoise	ENSG00000162144.5	CYB561A3
turquoise	ENSG00000133740.6	E2F5
turquoise	ENSG00000164330.12	EBF1
turquoise	ENSG00000221968.4	FADS3
turquoise	ENSG00000167483.13	FAM129C
turquoise	ENSG00000163534.10	FCRL1
turquoise	ENSG00000132704.11	FCRL2
turquoise	ENSG00000132185.12	FCRLA
turquoise	ENSG00000103365.11	GGA2
turquoise	ENSG00000176533.8	GNG7
turquoise	ENSG00000204257.10	HLA-DMA
turquoise	ENSG00000242574.4	HLA-DMB
turquoise	ENSG00000204252.8	HLA-DOA
turquoise	ENSG00000241106.2	HLA-DOB
turquoise	ENSG00000122986.9	HVCN1
turquoise	ENSG00000117009.7	KMO
turquoise	ENSG00000184574.5	LPAR5
turquoise	ENSG00000156738.13	MS4A1
turquoise	ENSG00000144645.9	OSBPL10
turquoise	ENSG00000196092.8	PAX5
turquoise	ENSG00000184226.10	PCDH9
turquoise	ENSG00000120278.10	PLEKHG1
turquoise	ENSG00000168081.4	PNOC
turquoise	ENSG00000110777.7	POU2AF1
turquoise	ENSG00000137502.5	RAB30
turquoise	ENSG00000116191.13	RALGPS2
turquoise	ENSG00000105738.6	SIPA1L3
turquoise	ENSG00000269404.2	SPIB
turquoise	ENSG00000165209.14	STRBP
turquoise	ENSG00000079950.9	STX7
turquoise	ENSG00000133789.10	SWAP70
turquoise	ENSG00000162298.12	SYVN1
turquoise	ENSG00000071564.10	TCF3
turquoise	ENSG00000196628.9	TCF4
turquoise	ENSG00000159958.3	TNFRSF13C
turquoise	ENSG00000205456.7	TP53TG3D
turquoise	ENSG00000076554.11	TPD52
turquoise	ENSG00000128218.7	VPREB3
turquoise	ENSG00000184307.9	ZDHHC23
turquoise	ENSG00000158805.7	ZNF276
yellow	ENSG00000134982.12	APC
yellow	ENSG00000038219.8	BOD1L1
yellow	ENSG00000145241.6	CENPC
yellow	ENSG00000198707.10	CEP290
yellow	ENSG00000135837.11	CEP350
yellow	ENSG00000119397.12	CNTRL
yellow	ENSG00000173230.11	GOLGB1
yellow	ENSG00000163166.9	IWS1
yellow	ENSG00000174718.7	KIAA1551
yellow	ENSG00000129534.9	MIS18BP1
yellow	ENSG00000164190.12	NIPBL
yellow	ENSG00000165494.6	PCF11
yellow	ENSG00000078674.13	PCM1
yellow	ENSG00000118482.7	PHF3
yellow	ENSG00000146247.13	PHIP
yellow	ENSG00000009413.11	REV3L
yellow	ENSG00000035928.10	RFC1
yellow	ENSG00000067900.6	ROCK1
yellow	ENSG00000139218.13	SCAF11
yellow	ENSG00000181555.15	SETD2
yellow	ENSG00000146414.11	SHPRH
yellow	ENSG00000113810.11	SMC4
yellow	ENSG00000054654.11	SYNE2
yellow	ENSG00000047410.9	TPR
yellow	ENSG00000100815.8	TRIP11
yellow	ENSG00000152818.14	UTRN
yellow	ENSG00000075292.14	ZNF638
yellow	ENSG00000122482.16	ZNF644
