# Supplementary material for: MicroRNAs in the miR-17 and miR-15 families are downregulated in chronic kidney disease with hypertension
Source: PLoS One. 2017 Aug 3;12(8):e0176734. doi: 10.1371/journal.pone.0176734 (PMC5542606; doi:10.1371/journal.pone.0176734)
Supplement: S9 Table — The eigengene is the first principal component of expression levels of a module. (XLSX) [file pone.0176734.s012.xlsx]

## Sheet: Table S9
Table S9. Association between the eigengenea of each mRNA coexpression module and case status
Module	Betab	SE	p	Number of genes
MEbrown	-0.804678	0.345294	0.0275026	35
MEyellow	-0.461979	0.367839	0.219901	28
MEblue	0.323084	0.373288	0.394385	51
MEturquoise	0.162447	0.377137	0.67008	64
SE, standard error; p, p-value
a The eigengene is the first principal component of expression levels of a module.
b Beta values are in log expression level units.
