# Supplementary material for: MicroRNAs in the miR-17 and miR-15 families are downregulated in chronic kidney disease with hypertension
Source: PLoS One. 2017 Aug 3;12(8):e0176734. doi: 10.1371/journal.pone.0176734 (PMC5542606; doi:10.1371/journal.pone.0176734)
Supplement: S10 Table — (XLSX) [file pone.0176734.s013.xlsx]

## Sheet: Table S10
Table S10. miRNAs in each correlated module from weighted gene co-expression network analysis
Module	miRNA
blue	hsa-miR-101-3p
blue	hsa-miR-106b-5p
blue	hsa-miR-1468-5p
blue	hsa-miR-148a-5p
blue	hsa-miR-16-2-3p
blue	hsa-miR-17-3p
blue	hsa-miR-181c-5p
blue	hsa-miR-183-5p
blue	hsa-miR-19a-3p
blue	hsa-miR-221-3p
blue	hsa-miR-22-5p
blue	hsa-miR-23a-3p
blue	hsa-miR-29c-3p
blue	hsa-miR-30e-3p
blue	hsa-miR-3200-5p
blue	hsa-miR-330-5p
blue	hsa-miR-339-3p
blue	hsa-miR-339-5p
blue	hsa-miR-342-5p
blue	hsa-miR-484
blue	hsa-miR-584-5p
blue	hsa-miR-636
blue	hsa-miR-6511a-3p
blue	hsa-miR-652-3p
blue	hsa-miR-6798-3p
blue	hsa-miR-769-5p
blue	hsa-miR-92a-3p
blue	hsa-miR-93-5p
blue	hsa-novel_mature-6
brown	hsa-let-7a-3p
brown	hsa-let-7d-3p
brown	hsa-miR-1249
brown	hsa-miR-15b-3p
brown	hsa-miR-181a-2-3p
brown	hsa-miR-18a-3p
brown	hsa-miR-191-5p
brown	hsa-miR-197-3p
brown	hsa-miR-21-3p
brown	hsa-miR-21-5p
brown	hsa-miR-29a-3p
brown	hsa-miR-324-3p
brown	hsa-miR-3613-3p
brown	hsa-miR-423-3p
brown	hsa-miR-4687-5p
brown	hsa-miR-532-3p
brown	hsa-miR-532-5p
brown	hsa-miR-550a-3-5p
brown	hsa-miR-550a-5p
brown	hsa-miR-584-3p
brown	hsa-miR-625-5p
brown	hsa-miR-641
brown	hsa-miR-744-5p
green	hsa-miR-100-5p
green	hsa-miR-127-3p
green	hsa-miR-323b-3p
green	hsa-miR-335-5p
green	hsa-miR-409-3p
green	hsa-miR-4781-3p
green	hsa-miR-548ay-3p
green	hsa-miR-654-3p
green	hsa-novel_mature-10
green	hsa-novel_mature-4
green	hsa-novel_mature-8
turquoise	hsa-let-7a-5p
turquoise	hsa-let-7b-3p
turquoise	hsa-let-7b-5p
turquoise	hsa-let-7c-5p
turquoise	hsa-let-7d-5p
turquoise	hsa-let-7f-1-3p
turquoise	hsa-let-7f-5p
turquoise	hsa-let-7g-5p
turquoise	hsa-let-7i-3p
turquoise	hsa-let-7i-5p
turquoise	hsa-miR-103a-2-5p
turquoise	hsa-miR-103a-3p
turquoise	hsa-miR-106a-5p
turquoise	hsa-miR-106b-3p
turquoise	hsa-miR-107
turquoise	hsa-miR-125b-5p
turquoise	hsa-miR-126-3p
turquoise	hsa-miR-126-5p
turquoise	hsa-miR-128-3p
turquoise	hsa-miR-1285-3p
turquoise	hsa-miR-1296-5p
turquoise	hsa-miR-1307-3p
turquoise	hsa-miR-130a-3p
turquoise	hsa-miR-130b-3p
turquoise	hsa-miR-139-5p
turquoise	hsa-miR-142-3p
turquoise	hsa-miR-142-5p
turquoise	hsa-miR-144-5p
turquoise	hsa-miR-148a-3p
turquoise	hsa-miR-148b-3p
turquoise	hsa-miR-148b-5p
turquoise	hsa-miR-151a-3p
turquoise	hsa-miR-15a-5p
turquoise	hsa-miR-15b-5p
turquoise	hsa-miR-16-5p
turquoise	hsa-miR-17-5p
turquoise	hsa-miR-181a-3p
turquoise	hsa-miR-181a-5p
turquoise	hsa-miR-181b-5p
turquoise	hsa-miR-186-5p
turquoise	hsa-miR-19b-3p
turquoise	hsa-miR-20a-5p
turquoise	hsa-miR-20b-5p
turquoise	hsa-miR-210-3p
turquoise	hsa-miR-215-5p
turquoise	hsa-miR-22-3p
turquoise	hsa-miR-26b-3p
turquoise	hsa-miR-26b-5p
turquoise	hsa-miR-27b-3p
turquoise	hsa-miR-28-3p
turquoise	hsa-miR-29b-3p
turquoise	hsa-miR-29c-5p
turquoise	hsa-miR-3074-5p
turquoise	hsa-miR-30a-5p
turquoise	hsa-miR-30b-5p
turquoise	hsa-miR-30c-5p
turquoise	hsa-miR-30d-5p
turquoise	hsa-miR-30e-5p
turquoise	hsa-miR-3157-3p
turquoise	hsa-miR-3173-5p
turquoise	hsa-miR-3200-3p
turquoise	hsa-miR-324-5p
turquoise	hsa-miR-328-3p
turquoise	hsa-miR-33b-5p
turquoise	hsa-miR-340-3p
turquoise	hsa-miR-340-5p
turquoise	hsa-miR-345-5p
turquoise	hsa-miR-361-5p
turquoise	hsa-miR-363-3p
turquoise	hsa-miR-378a-3p
turquoise	hsa-miR-378c
turquoise	hsa-miR-378i
turquoise	hsa-miR-3909
turquoise	hsa-miR-3940-3p
turquoise	hsa-miR-4482-3p
turquoise	hsa-miR-451a
turquoise	hsa-miR-454-3p
turquoise	hsa-miR-454-5p
turquoise	hsa-miR-4707-3p
turquoise	hsa-miR-4742-3p
turquoise	hsa-miR-4746-5p
turquoise	hsa-miR-4762-5p
turquoise	hsa-miR-486-3p
turquoise	hsa-miR-5001-3p
turquoise	hsa-miR-501-3p
turquoise	hsa-miR-502-3p
turquoise	hsa-miR-5189-3p
turquoise	hsa-miR-548av-3p
turquoise	hsa-miR-548e-3p
turquoise	hsa-miR-548o-3p
turquoise	hsa-miR-550a-3p
turquoise	hsa-miR-5690
turquoise	hsa-miR-627-3p
turquoise	hsa-miR-629-5p
turquoise	hsa-miR-6513-3p
turquoise	hsa-miR-660-3p
turquoise	hsa-miR-660-5p
turquoise	hsa-miR-6777-3p
turquoise	hsa-miR-6793-3p
turquoise	hsa-miR-6803-3p
turquoise	hsa-miR-6804-3p
turquoise	hsa-miR-874-3p
turquoise	hsa-miR-93-3p
turquoise	hsa-miR-937-3p
turquoise	hsa-miR-942-5p
turquoise	hsa-miR-96-5p
turquoise	hsa-miR-98-5p
turquoise	hsa-novel_mature-11
yellow	hsa-miR-125a-5p
yellow	hsa-miR-1260a
yellow	hsa-miR-1260b
yellow	hsa-miR-1271-5p
yellow	hsa-miR-181c-3p
yellow	hsa-miR-18b-3p
yellow	hsa-miR-219a-1-3p
yellow	hsa-miR-5100
yellow	hsa-miR-589-3p
yellow	hsa-miR-7976
yellow	hsa-miR-99b-5p
