# Supplementary material for: MicroRNAs in the miR-17 and miR-15 families are downregulated in chronic kidney disease with hypertension
Source: PLoS One. 2017 Aug 3;12(8):e0176734. doi: 10.1371/journal.pone.0176734 (PMC5542606; doi:10.1371/journal.pone.0176734)
Supplement: S11 Table — These terms surpass nominal significance, but do not reach significance after BH correction of p-values for number of terms. (XLSX) [file pone.0176734.s014.xlsx]

## Sheet: Table S11
Table S11. Top GO Terms for targets of differentially expressed miRNAs (one-tailed p<0.05)
GO term ID	GO term size	One-tailed empirical p	BH p
GO:0007131~reciprocal meiotic recombination	29	0.00772782	1
GO:0002230~positive regulation of defense response to virus by host	16	0.0187676	1
GO:0031334~positive regulation of protein complex assembly	13	0.0188679	1
GO:0090307~spindle assembly involved in mitosis	10	0.0193697	1
GO:0015684~ferrous iron transport	17	0.0198715	1
GO:0046854~phosphatidylinositol phosphorylation	20	0.0242874	1
GO:0001819~positive regulation of cytokine production	22	0.0260939	1
GO:0006412~translation	268	0.0260939	1
GO:0015992~proton transport	36	0.0290044	1
GO:0006626~protein targeting to mitochondrion	49	0.0291048	1
GO:0006402~mRNA catabolic process	15	0.0299077	1
GO:0035162~embryonic hemopoiesis	21	0.0312124	1
GO:0050868~negative regulation of T cell activation	15	0.0354275	1
GO:0045931~positive regulation of mitotic cell cycle	26	0.0395424	1
GO:0006310~DNA recombination	103	0.0420514	1
GO:0014902~myotube differentiation	13	0.0423525	1
GO:0061136~regulation of proteasomal protein catabolic process	11	0.0427539	1
GO:0097067~cellular response to thyroid hormone stimulus	11	0.0433561	1
GO:0060315~negative regulation of ryanodine-sensitive calcium-release channel activity	11	0.0444601	1
GO:0006413~translational initiation	132	0.0445604	1
GO:0048208~COPII vesicle coating	15	0.0457648	1
GO:0006607~NLS-bearing protein import into nucleus	14	0.0458651	1
GO:2000114~regulation of establishment of cell polarity	10	0.0475713	1
GO:0000077~DNA damage checkpoint	32	0.0475713	1
GO:0008637~apoptotic mitochondrial changes	23	0.0483741	1
GO term ID, GO term; GO term size, the number of genes assigned; One-tailed empirical p, the one-tailed empirical p-value; and BH p, Benjamini-Hochberg adjusted p-value
